# Supplementary material for: Zika virus vertical transmission in children with confirmed antenatal exposure
Source: Nat Commun. 2020 Jul 14;11:3510. doi: 10.1038/s41467-020-17331-0 (PMC7360785; doi:10.1038/s41467-020-17331-0)
Supplement: Supplementary file 3 — Source Data [file 41467_2020_17331_MOESM3_ESM.xlsx]

## Sheet: Table1
UCLA number	Gestational age infection in weeks	Microcephaly	SGA	Findings History_PE	Fundus	Bera (8 meses)- emissao autoacustica	BERAnormal	CNS Imaging	Structural Abnormality FINAL	Interview	Bayley Age	Last Cog	Last Lang	Last Motor	Bayley SD classification	Bayley Interpretation	Lab Positive Child
1001	20	NO	NO	HIPERTENSAO MATERNA						NORMAL	12	100	77	118	-1	below average	POS
1002	12	NO	NO	SYMPTOMATIC	NORMAL	NORMAL	Sim	ABNORMAL	YES		14	95	71	97	-1	below average	POS
1003	15	NO	NO	SYMPTOMATIC	NORMAL	ABNORMAL	Nao	ABNORMAL	YES		25	80	86	88	-1	below average	POS
1006	37	NO	NO	Asymptomatic	NORMAL	NORMAL	Sim	NORMAL	NO		25	90	89	91	0	average	POS
1007	20	NO	NO	Asymptomatic	NORMAL	NORMAL	Sim	NORMAL	NO		25	90	91	91	0	average	POS
1008	31	NO	NO			NORMAL	Sim				13	115	89	100	0	average	Not done
1009	22	NO	NO	Asymptomatic	NORMAL	NORMAL	Sim	NORMAL	NO		12	100	89	97	0	average	NEG
1010	19	NO	NO	NDN						NORMAL							Not done
1011	22	NO	NO	SYMPTOMATIC / mae com doenca hipertensiva vascular e hipotireoidismo	NORMAL	NORMAL	Sim	ABNORMAL	NO		18	105	94	103	0	average	NEG
1012	23	NO	NO	Asymptomatic	NORMAL	NORMAL	Sim	NORMAL	NO		13	110	91	107	0	average	Not done
1013	17	NO	NO	SYMPTOMATIC	NORMAL	NORMAL	Sim	NORMAL	NO		25	110	94	97	0	average	POS
1014	17	NO	NO	NDN				NORMAL	NO		13	125	118	100	1	above average	POS
1015	32	NO	NO	Asymptomatic	NORMAL	NORMAL	Sim	NORMAL	NO		19	100	109	97	0	average	NEG
1016	20	NO	NO	SYMPTOMATIC	NORMAL			NORMAL	NO	ABNORMAL							POS
1018	20	NO	NO	Asymptomatic	NORMAL			NORMAL	NO	NORMAL							Not done
1019	26	NO	NO	SYMPTOMATIC	NORMAL	NORMAL	Sim	ABNORMAL	NO		19	85	91	79	-1	below average	NEG
1020	35	NO	NO	Asymptomatic	NORMAL	NORMAL	Sim	NORMAL	NO		24	100	94	107	0	average	POS
1021	3	NO	NO	NDN	NORMAL					ABNORMAL							Not done
1022	9	NO	NO	NDN						NORMAL							Not done
1023	12	NO	NO	Asymptomatic	NORMAL	NORMAL	Sim	NORMAL	NO		25	95	91	97	0	average	POS
1024	36	NO	NO			NORMAL	Sim				15	90	62	88	-2	very below average	Not done
1025	25	NO	YES	Asymptomatic	NORMAL	NORMAL	Sim	ABNORMAL	NO		28	95	86	94	0	average	POS
1026	5	NO	NO							NORMAL							POS
1027	6	NO	NO	Asymptomatic	NORMAL			NORMAL	NO	NORMAL	18	70	62	94	-2	very below average	NEG
1029	12	NO	NO	Asymptomatic	NORMAL			NORMAL	NO		19	105	91	110	0	average	POS
1030	37	NO	NO	NDN						NORMAL	13	95	91	103	0	average	Not done
1031	12	NO	NO	Asymptomatic	NORMAL	NORMAL	Sim	ABNORMAL	NO		13	95	91	103	0	average	POS
1032	20	NO	NO							NORMAL							Not done
1033	34	NO	NO	NDN							12	120	106	110	1	above average	Not done
1035	17	NO	NO	Asymptomatic	NORMAL	NORMAL	Sim	NORMAL	NO		19	85	89	79	-1	below average	NEG
1036	10	NO	NO	Asymptomatic	NORMAL	NORMAL	Sim	NORMAL	NO		25	100	77	100	-1	below average	NEG
1038	17	NO	NO	Asymptomatic	NORMAL	ABNORMAL	Nao	ABNORMAL	NO		14	105	83	88	-1	below average	POS
1039	17	NO	NO	Asymptomatic	NORMAL			NORMAL	NO		14	100	91	97	0	average	POS
1040	20	NO	NO	Asymptomatic	ABNORMAL			NORMAL	NO		23	80	97	103	-1	below average	Not done
1041	18	NO	YES	Asymptomatic	NORMAL	NORMAL	Sim	NORMAL	NO		12	115	94	97	0	average	Not done
1042	18	NO	NO	alergia alimentar- retocolite al_rgica	NORMAL	NORMAL	Sim			NORMAL							NEG
1043	14	NO	NO		NORMAL	NORMAL	Sim				12	125	103	107	1	above average	Not done
1044	16	NO	NO	Asymptomatic	NORMAL			ABNORMAL	NO	NORMAL	22	95	112	107	0	average	NEG
1045	20	NO	YES	NDN						NORMAL							Not done
1046	27	NO	NO	NDN	NORMAL	NORMAL	Sim	ABNORMAL	NO		18	80	83	79	-1	below average	Not done
1047	19	NO	NO			NORMAL	Sim				25	95	94	85	0	average	Not done
1048	17	NO	NO	Asymptomatic	NORMAL	NORMAL	Sim	NORMAL	NO		29	90	89	88	0	average	POS
1049	12	NO	NO	NDN	NORMAL	NORMAL	Sim	NORMAL	NO		18	105	106	103	0	average	POS
1050	8	NO	NO	Asymptomatic	NORMAL	NORMAL	Sim	NORMAL	NO		25	85	86	91	0	average	POS
1051	11	NO	NO		NORMAL	NORMAL	Sim	ABNORMAL	YES		12	95	89	79	-1	below average	NEG
1052	14	NO	NO	Asymptomatic	NORMAL	NORMAL	Sim	ABNORMAL	NO		18	90	62	94	-2	very below average	POS
1053	12	NO	NO	NDN						NORMAL							Not done
1054	37	NO	NO	Asymptomatic	NORMAL	NORMAL	Sim	NORMAL	NO		18	115	86	107	0	average	POS
1055	5	NO	NO		NORMAL	NORMAL	Sim			NORMAL							NEG
1056	10	YES	NO	ZCS	NORMAL	NORMAL	Sim	ABNORMAL	YES		24	55	56	46	-2	very below average	POS
1058	12	NO	NO	OLIGODRAMNIA				NORMAL	NO		9	105	112	118	1	above average	POS
1059	35	NO	NO	Asymptomatic	NORMAL	NORMAL	Sim	NORMAL	NO		24	90	79	91	-1	below average	POS
1060	11	NO	NO	Asymptomatic	NORMAL	NORMAL	Sim	NORMAL	NO		26	115	115	110	0	average	POS
1061	20	NO	YES	Asymptomatic	NORMAL	NORMAL	Sim	NORMAL	NO		32	110	91	88	0	average	POS
1062	24	NO	NO	Asymptomatic	NORMAL			ABNORMAL	NO	NORMAL							Not done
1063	23	NO	NO	Asymptomatic	NORMAL	NORMAL	Sim	NORMAL	NO		12	110	79	107	-1	below average	Not done
1064	20	NO	NO	NDN						NORMAL							Not done
1065	8	NO	NO							NORMAL							Not done
1066	25	NO	NO	Asymptomatic	NORMAL			NORMAL	NO	NORMAL							NEG
1067	32	NO	NO							NORMAL							Not done
1068	19	NO	NO	Asymptomatic	NORMAL	NORMAL	Sim	ABNORMAL	NO		18	90	86	82	-1	below average	NEG
1069	22	NO	NO	Asymptomatic	NORMAL	NORMAL	Sim	ABNORMAL	NO		12	95	94	103	0	average	POS
1071	16	NO	NO	Asymptomatic	NORMAL			NORMAL	NO		20	90	83	79	-1	below average	POS
1072	19	NO	NO	NDN						NORMAL							NEG
1073	30	NO	NO	ALERGIA PRTN DO LEITE E RGE		NORMAL	Sim	NORMAL	NO		20	130	103	112	1	above average	POS
1074	30	NO	NO							NORMAL							Not done
1076	14	NO	NO	Asymptomatic	NORMAL			NORMAL	NO	ABNORMAL							Not done
1077	28	NO	NO	Asymptomatic	NORMAL	NORMAL	Sim	NORMAL	NO		18	90	68	82	-2	very below average	Not done
1079	12	NO	NO		NORMAL	NORMAL	Sim	ABNORMAL	YES		12	120	94	97	1	above average	Not done
1080	24	NO	NO	Asymptomatic/Sifilis congenita tratada	NORMAL	NORMAL	Sim	ABNORMAL	NO		19	100	79	107	-1	below average	NEG
1081	27	NO	NO	NDN						NORMAL							Not done
1082	32	NO	NO	Asymptomatic	NORMAL			NORMAL	NO		12	120	100	110	1	above average	Not done
1083	26	NO	NO	Asymptomatic	NORMAL			NORMAL	NO	NORMAL							Not done
1084	27	NO	NO	SYMPTOMATIC/ Descolamento de placenta	NORMAL	NORMAL	Sim	ABNORMAL	NO		26	85	65	76	-2	very below average	NEG
1085	16	NO	NO	NDN	NORMAL						12	95	100	110	0	average	NEG
1086	5	NO	YES			ABNORMAL	Nao	ABNORMAL	NO		12	120	91	103	1	above average	NEG
1088	12	NO	NO	Asymptomatic	NORMAL	NORMAL	Sim	NORMAL	NO		19	105	94	100	0	average	Not done
1089	10	NO	NO	NDN						NORMAL							Not done
1090	16	NO	NO	Sifilis congenita / ITU				NORMAL	NO	NORMAL							POS
1091	23	NO	NO	SYMPTOMATIC	ABNORMAL	NORMAL	Sim	NORMAL	NO		16	100	83	91	-1	below average	Not done
1092	11	NO	NO	NDN	NORMAL			ABNORMAL	NO		12	105	94	103	0	average	NEG
1093	13	NO	NO					ABNORMAL	NO	NORMAL							Not done
1095	19	NO	NO							NORMAL							Not done
1096	12	NO	NO	RGE				NORMAL	NO		18	75	74	88	-1	below average	POS
1097	39	NO	NO		NORMAL	NORMAL	Sim			NORMAL							Not done
1098	20	NO	NO	Asymptomatic	NORMAL	NORMAL	Sim	NORMAL	NO		14	115	91	107	0	average	Not done
1099	33	NO	NO							NORMAL							Not done
1100	15	NO	NO	NDN						NORMAL							Not done
1101	6	NO	NO	Asymptomatic	NORMAL	NORMAL	Sim	NORMAL	NO		25	90	71	100	-1	below average	POS
1103	39	NO	NO	Asymptomatic	NORMAL	NORMAL	Sim	NORMAL	NO		20	100	91	94	0	average	NEG
1104	34	NO	NO	Asymptomatic/ ictericia neonatal	NORMAL	NORMAL	Sim	NORMAL	NO		18	95	97	110	0	average	NEG
1105	16	NO	YES	(?) Symptomatic / convulsoes	NORMAL	NORMAL	Sim	ABNORMAL	NO		20	85	94	94	0	average	NEG
1106	8	NO	NO							NORMAL							Not done
1107	15	NO	NO	NDN						NORMAL							NEG
1108	32	NO	NO	NDN						NORMAL							Not done
1109	8	NO	NO								14	90	86	85	0	average	Not done
1110	35	NO	NO	NDN						NORMAL							Not done
1111	35	NO	NO							NORMAL							Not done
1113	36	NO	NO	NDN						NORMAL							Not done
1115	24	NO	NO							NORMAL							Not done
1116	18	NO	NO	NDN						NORMAL							Not done
1117	4	NO	NO	Asymptomatic	NORMAL	NORMAL	Sim	NORMAL	NO		24	65	47	76	-2	very below average	POS
1118	33	NO	NO	Asymptomatic	NORMAL			NORMAL	NO		16	95	56	97	-2	very below average	Not done
1122	22	NO	NO	Asymptomatic	NORMAL	NORMAL	Sim	NORMAL	NO		12	120	97	110	1	above average	POS
1123	12	NO	NO	NDN				NORMAL	NO		18	105	100	103	0	average	POS
1124	16	NO	NO	NDN	NORMAL						19	100	97	97	0	average	POS
1125	10	YES	NO	ZCS	NORMAL			ABNORMAL	YES		24	55	55	55	-2	very below average	POS
1127	17	NO	NO	Asymptomatic	NORMAL	NORMAL	Sim	ABNORMAL	YES		12	115	86	94	0	average	POS
1128	14	NO	NO	NDN		NORMAL	Sim	NORMAL	NO		25	90	65	107	-2	very below average	POS
1129	22	NO	NO							NORMAL							Not done
1130	11	NO	NO	Asymptomatic / ictericia neo/ fototerapia 4 dias	NORMAL	NORMAL	Sim	NORMAL	NO		13	95	77	97	-1	below average	POS
1131	25	NO	NO							NORMAL							Not done
1132	29	NO	NO	NDN				NORMAL	NO		18	100	91	97	0	average	NEG
1133	33	NO	NO	Asymptomatic	NORMAL	ABNORMAL	Nao	NORMAL	NO		18	100	71	107	-1	below average	POS
1134	33	NO	NO	Asymptomatic	NORMAL	ABNORMAL	Nao	NORMAL	NO		18	95	65	103	-2	very below average	POS
1136	29	NO	NO							NORMAL							Not done
1137	21	NO	NO	Asymptomatic	NORMAL	NORMAL	Sim	ABNORMAL	NO		25	95	89	97	0	average	POS
1138	19	NO	NO	INTERNADO TTRN E ZIKA	NORMAL	NORMAL	Sim	NORMAL	NO		18	100	103	115	0	average	NEG
1139	34	NO	NO	Asymptomatic	NORMAL	NORMAL	Sim	NORMAL	NO		12	90	89	97	0	average	Not done
1140	38	NO	NO	ZIKA LEITE+	NORMAL			ABNORMAL	NO		19	115	74	107	-1	below average	POS
1142	28	NO	NO			ABNORMAL				NORMAL							Not done
1143	23	NO	YES	Asymptomatic / ganho ponderal no 1nd mês	NORMAL	NORMAL	Sim	NORMAL	NO		19	90	91	76	-1	below average	NEG
1145	18	NO	NO	NDN	NORMAL			ABNORMAL	NO		12	115	100	94	0	average	POS
1146	7	NO	NO	Asymptomatic	NORMAL	NORMAL	Sim	NORMAL	NO		14	120	91	110	1	above average	NEG
1147	20	NO	NO	Asymptomatic	NORMAL	NORMAL	Sim	ABNORMAL	NO		13	105	89	85	0	average	POS
1148	35	NO	NO	Asymptomatic	NORMAL	NORMAL	Sim	NORMAL	NO		18	85	83	82	-1	below average	NEG
1149	26	NO	NO			ABNORMAL				ABNORMAL	28	100	91	94	0	average	POS
1150	27	NO	NO								8	110	112	115	0	average	Not done
1151	32	NO	NO	Asymptomatic	NORMAL	NORMAL	Sim	NORMAL	NO		11	105	100	110	0	average	NEG
1152	16	NO	NO	Asymptomatic	NORMAL	NORMAL	Sim	NORMAL	NO	NORMAL							POS
1153	25	NO	NO	Asymptomatic	NORMAL	NORMAL	Sim	NORMAL	NO		19	85	74	82	-1	below average	Not done
1155	16	NO	NO	NDN						NORMAL							Not done
1157	21	NO	NO	NDN						NORMAL							NEG
1158	27	NO	NO							NORMAL							Not done
1159	18	NO	NO	SYMPTOMATIC	NORMAL	ABNORMAL	Nao	ABNORMAL	NO		28	95	77	88	-1	below average	POS
1160	12	NO	NO	NDN						NORMAL							Not done
1161	31	NO	NO							NORMAL							Not done
1162	12	YES	NO	Asymptomatic	NORMAL	NORMAL	Sim	ABNORMAL	YES		13	105	103	85	0	average	POS
1163	9	NO	NO							NORMAL							Not done
1164	21	NO	NO	Asymptomatic	NORMAL	NORMAL	Sim	NORMAL	NO		25	85	65	88	-2	very below average	POS
1165	24	NO	NO							NORMAL							Not done
1166	8	NO	NO	Asymptomatic	NORMAL			NORMAL	NO		17	110	94	107	0	average	POS
1167	3	NO	NO			NORMAL	Sim				8	85	77	91	-1	below average	Not done
1168	36	NO	NO	Asymptomatic	NORMAL	NORMAL	Sim	NORMAL	NO	NORMAL							NEG
1169	30	NO	NO	Asymptomatic				NORMAL	NO	NORMAL							Not done
1170	19	NO	NO							NORMAL							Not done
1171	27	NO	NO	ZCS	NORMAL	NORMAL	Sim	NORMAL	NO		13	120	97	103	1	above average	POS
1172	34	NO	NO	Asymptomatic	NORMAL			NORMAL	NO	NORMAL							Not done
1173	23	NO	NO	Asymptomatic	NORMAL	NORMAL	Sim	NORMAL	NO		18	85	91	85	0	average	POS
1174	30	NO	NO	Asymptomatic	NORMAL			NORMAL	NO	NORMAL							Not done
1175	18	NO	NO	Asymptomatic	NORMAL	NORMAL	Sim	NORMAL	NO		18	85	74	79	-1	below average	NEG
1177	32	NO	NO	cardiopatia congenita				NORMAL	NO		14	125	106	121	1	above average	Not done
1178	8	YES	NO	ZCS	ABNORMAL			ABNORMAL	YES		24	55	55	55	-2	very below average	NEG
1179	27	NO	NO	Asymptomatic	NORMAL	NORMAL	Sim	NORMAL	NO		18	105	100	107	0	average	NEG
1180	32	NO	NO	Asymptomatic	NORMAL	NORMAL	Sim	NORMAL	NO		13	110	100	97	0	average	POS
1181	14	NO	NO	SYMPTOMATIC	NORMAL	NORMAL	Sim	ABNORMAL	NO		18	95	100	103	0	average	Not done
1182	30	NO	NO		NORMAL	ABNORMAL	Nao				18	105	103	112	0	average	NEG
1183	22	NO	NO							NORMAL							Not done
1184	25	NO	NO	Asymptomatic	NORMAL			NORMAL	NO		18	95	106	110	0	average	NEG
1185	8	NO	NO			ABNORMAL	Nao				23	65	74	54	-2	very below average	Not done
1186	24	NO	NO							NORMAL							Not done
1187	26	NO	NO	Asymptomatic	NORMAL	NORMAL	Sim	NORMAL	NO		27	105	97	112	0	average	POS
1188	10	NO	NO	NDN	NORMAL	NORMAL	Sim	NORMAL	NO		20	105	100	110	0	average	NEG
1189	36	NO	NO	Asymptomatic	NORMAL			NORMAL	NO	NORMAL							NEG
1190	5	NO	NO		NORMAL	NORMAL		NORMAL	NO		17	100	83	103	-1	below average	POS
1191	20	NO	NO	Asymptomatic / Pre - eclampsia	NORMAL	NORMAL	Sim	ABNORMAL	NO		13	105	91	88	0	average	POS
1192	12	NO	YES	Asymptomatic	NORMAL	NORMAL	Sim	NORMAL	NO		14	80	71	70	-1	below average	POS
1193	13	YES	YES	ZCS	ABNORMAL	PEATE 1/8/16 alterado		ABNORMAL	YES		24	55	55	55	-2	very below average	POS
1194	31	NO	NO	Asymptomatic/ 4 Dedo Supra Numerario Do Pe E	NORMAL			NORMAL	NO		21	90	91	97	0	average	POS
1195	3	NO	NO	NDN						NORMAL	22	90	89	97	0	average	POS
1197	15	NO	NO	NDN						NORMAL							Not done
1198	32	NO	NO	NDN						NORMAL							Not done
1199	7	NO	NO	SYMPTOMATIC	NORMAL	NORMAL	Sim	ABNORMAL	YES		13	105	79	97	-1	below average	POS
1200	22	NO	NO							NORMAL							Not done
1201	22	NO	NO							NORMAL							Not done
1202	22	NO	NO	Asymptomatic	NORMAL	NORMAL	Sim	ABNORMAL	NO		25	90	79	88	-1	below average	NEG
1203	22	NO	NO	Asymptomatic	NORMAL			NORMAL	NO		14	110	83	100	-1	below average	POS
1204	10	NO	NO	Asymptomatic	NORMAL	NORMAL	Sim	NORMAL	NO		18	90	97	82	-1	below average	POS
1205	24	NO	NO	Toxo no Inicio Gestacao sepse/neonatal				ABNORMAL	NO	NORMAL							NEG
1206	8	NO	NO			NORMAL	Sim				15	95	115	107	0	average	NEG
1207	37	NO	YES	Asymptomatic	NORMAL	NORMAL	Sim	NORMAL	NO	NORMAL	24	85	86	91	0	average	Not done
1208	16	NO	NO							NORMAL							Not done
1209	16	NO	NO	NDN						NORMAL							Not done
1210	21	NO	NO	Asymptomatic	ABNORMAL	NORMAL	Sim	ABNORMAL	NO		26	100	91	97	0	average	POS
1211	24	NO	NO	Asymptomatic	NORMAL	NORMAL		NORMAL	NO	NORMAL							NEG
1212	23	NO	NO	Asymptomatic							7	110	106	97	0	average	NEG
1213	20	NO	NO	Asymptomatic	NORMAL	NORMAL	Sim	NORMAL	NO		12	120	77	112	-1	below average	POS
1214	38	NO	NO	NDN						NORMAL							Not done
1215	33	NO	NO	Asymptomatic	NORMAL	NORMAL	Sim	NORMAL	NO		23	85	94	97	0	average	POS
1216	9	YES	NO	ZCS	ABNORMAL	ABNORMAL		ABNORMAL	YES		24	55	55	55	-2	very below average	POS
1217	27	NO	NO	Asymptomatic	NORMAL	NORMAL	Sim	NORMAL	NO		18	90	91	85	0	average	NEG
1218	6	NO	YES							NORMAL							Not done
1220	26	NO	NO							NORMAL							Not done
1221	25	NO	NO	Asymptomatic	NORMAL	NORMAL	Sim	NORMAL	NO		28	120	91	91	1	above average	POS
1223	30	NO	NO	Asymptomatic / prematuridade	NORMAL			NORMAL	NO	ABNORMAL	25	85	76	77	-1	below average	NEG
1224	35	NO	NO	NDN							12	100	77	91	-1	below average	POS
1225	29	NO	NO	tuberculose na gravidez						NORMAL							Not done
1226	22	YES	YES	SYMPTOMATIC / prematuridade, oligidramnia, CIUR	ABNORMAL			ABNORMAL	YES		24	55	55	55	-2	very below average	POS
1227	14	NO	NO	NDN	NORMAL						12	85	83	91	-1	below average	Not done
1228	8	NO	NO	ITU COM 16 DIAS	NORMAL			NORMAL	NO		27	85	80	88	-1	below average	POS
1229	15	NO	NO	Asymptomatic/ Sofrimento fetal, aspiracao meconio	NORMAL	NORMAL	Sim	NORMAL	NO		25	85	91	100	0	average	POS
1230	25	NO	NO			NORMAL	Sim				19	115	115	103	0	average	Not done
1231	15	YES	YES	Asymptomatic	NORMAL		Sim	NORMAL	NO		19	100	89	103	0	average	NEG
1232	15	NO	NO		NORMAL	ABNORMAL		NORMAL	NO		22	95	97	94	0	average	POS
1233	7	NO	NO		ABNORMAL	NORMAL	Nao	NORMAL	NO		12	115	83	103	-1	below average	POS
1235	30	NO	NO	outra malformacao do SNC	ABNORMAL	NORMAL	Sim	NORMAL	NO		18	85	79	79	-1	below average	Not done
1236	29	NO	NO	suspeito	NORMAL	NORMAL	Sim	NORMAL	NO		24	90	91	88	0	average	NEG
1237	20	NO	NO	Asymptomatic	NORMAL	NORMAL	Sim	NORMAL	NO		16	105	89	103	0	average	POS
1238	4	NO	NO	Asymptomatic	NORMAL	NORMAL		NORMAL	NO		18	105	62	103	-2	very below average	NEG
1239	1	NO	NO	Asymptomatic	NORMAL	NORMAL	Sim	NORMAL	NO		24	95	86	97	0	average	POS
1240	31	NO	NO	Asymptomatic	NORMAL			NORMAL	NO	NORMAL							Not done
1241	17	NO	NO							NORMAL							NEG
1242	28	NO	YES	Asymptomatic	NORMAL	NORMAL	Sim	NORMAL	NO		13	115	106	100	0	average	NEG
1243	12	NO	NO	NDN		NORMAL	Sim				18	105	79	103	-1	below average	POS
1244	9	NO	NO								12	120	106	100	1	above average	Not done
1245	24	NO	NO	LARINGOMALACIA	NORMAL						20	85	103	91	0	average	POS

## Sheet: Table 2
UCLA number	Gender	Lab Positive Child	Igm Positive before 3 months	Igm Positive after 3 months	Last Igm positive in days	PCR positive on any type	PCR positive before 3 months	PCR between 3 and 6 months	PCR positive after 6 months	Lastest PCR positive	EVER POS URINE	POS FIRST 90 URINE	POST after 90 days	Pos test only after 90 days	ANY POS IN FIRST 90 DAYS	ANY POS AFTER 90 DAYS	Ever positive MAC ELISA	POS ELISA before 90 days	Pos ELISA after 90 days	ONLY test pos after 90 days
1001	male	POS	NEG	Not done		POS	POS	Not done	Not done	86	YES	YES			YES
1002	male	POS	Not done	POS	108	POS	POS	NEG	Not done	9	YES	YES			YES	YES	YES		YES	YES
1003	female	POS	NEG	POS	200	POS	NEG	Not done	POS	368	NO	NO			NO	YES	YES	NO	YES
1006	female	POS	Not done	NEG		POS	POS	Not done	NEG	5	YES	YES			YES	NO	NO	NO
1007	female	POS	Not done	NEG		POS	POS	Not done	NEG	5	YES	YES			YES	NO	NO		NO	NO
1009	male	NEG				NEG	NEG	Not done	Not done		NO	NO			NO
1011	male	NEG	Not done	NEG		NEG	Not done	NEG	Not done		NO		NO	NO		NO	NO		NO	NO
1013	female	POS	POS	Not done	21	POS	POS	Not done	Not done	21	YES	YES			YES	NO	YES	YES	NO
1014	female	POS	Not done	Not done		POS	POS	Not done	Not done	18	YES	YES			YES
1015	female	NEG	NEG	NEG		NEG	NEG	Not done	NEG						NO	NO	NO	NO	NO
1016	male	POS	Not done	Not done		POS	POS	Not done	Not done	90	YES	YES			YES
1019	male	NEG	Not done	NEG		NEG	Not done	NEG	NEG							NO	NO		NO	NO
1020	female	POS	Not done	NEG		POS	Not done	POS	NEG	148						YES	NO		NO	NO
1023	male	POS	POS	NEG	36	NEG									YES	NO	YES	YES	NO
1025	female	POS	POS	NEG	71	POS	NEG	NEG	POS	283	YES	NO	YES		YES	YES	YES	YES	NO
1026	female	POS	POS	Not done	48	POS	POS	Not done	Not done	48	NO	NO			YES		YES	YES
1027	male	NEG	NEG	Not done		NEG	NEG	NEG	Not done		NO		NO	NO	NO	NO	NO	NO
1029	male	POS	POS	NEG	41	NEG	NEG	NEG	Not done		NO	NO			YES	NO	YES	YES	NO
1031	female	POS	POS	Not done	NEED DATE	NEG	NEG	Not done	Not done		NO	NO			YES	YES	YES	YES	YES
1035	male	NEG	NEG	Not done		NEG	NEG	Not done	Not done						NO		NO	NO
1036	female	NEG	Not done	NEG		NEG										NO	NO		NO	NO
1038	male	POS	NEG	NEG		POS	POS	NEG	Not done	0					YES	NO	NO	NO	NO
1039	male	POS	POS	Not done	2	POS	POS	Not done	Not done	5	YES	YES			YES	NO	YES	YES	NO
1042	male	NEG				NEG	Not done	NEG	Not done		NO		NO	NO		NO
1044	female	NEG	NEG	Not done		NEG	NEG	Not done	Not done						NO		NO	NO
1048	female	POS	Not done	Not done		POS	POS	Not done	Not done	9	YES		YES	YES		YES
1049	female	POS	Not done	Not done		POS	Not done	POS	Not done	109					YES	NO	YES	YES	NO
1050	male	POS	POS	NEG	63	NEG					NO		NO	NO		NO
1051	male	NEG				NEG	Not done	Not done	NEG		YES	YES			YES	NO	NO	NO	NO
1052	male	POS	NEG	NEG		POS	POS	Not done	NEG	17	YES		YES	YES		YES	NO		NO	NO
1054	female	POS	Not done	NEG		POS	Not done	POS	Not done	103	NO	NO			NO
1055	female	NEG				NEG	NEG	Not done	Not done		NO	NO			YES		YES	YES
1056	female	POS	POS	Not done	84	POS	POS	Not done	Not done	29	NO	NO			YES		YES	YES
1058	female	POS	POS	Not done	78	NEG	NEG	Not done	Not done		YES	YES			YES	YES	YES	NO	YES
1059	male	POS	Not done	POS	194	POS	POS	NEG	POS	377	YES		YES	YES		YES	NO		NO	NO
1060	female	POS	Not done	NEG		POS	Not done	POS	Not done	281					YES	NO	YES	YES	NO
1061	female	POS	POS	NEG	6	NEG					NO		NO	NO		NO	NO		NO	NO
1066	male	NEG	Not done	NEG		NEG	Not done	NEG	NEG		NO	NO			NO
1068	female	NEG				NEG	NEG	Not done	Not done		YES	YES			YES	YES	YES		YES	YES
1069	male	POS	Not done	POS	119	POS	POS	NEG	NEG	2					YES		NO	NO
1071	male	POS	NEG	Not done		POS	POS	Not done	Not done	69	NO		NO	NO	YES	NO	NO	NO
1072	male	NEG	NEG	Not done		POS	POS	NEG	Not done	34	NO		NO	NO		YES	YES		YES	YES
1073	male	POS	Not done	POS	116	NEG	Not done	NEG	Not done						NO		NO	NO
1080	male	NEG	NEG	Not done		NEG	NEG	Not done	Not done						NO		NO	NO
1084	female	NEG	NEG	Not done		NEG	NEG	Not done	Not done							NO	NO		NO	NO
1085	female	NEG	Not done	NEG		NEG	Not done	NEG	Not done						YES		YES	YES
1086	male	NEG									YES	YES			YES		NO	NO
1090	male	POS	NEG	Not done		POS	POS	Not done	Not done	43						NO	NO		NO	NO
1092	male	NEG	Not done	NEG		NEG	Not done	NEG	Not done		YES	NO	YES		YES	YES	NO	NO
1096	male	POS	NEG	Not done		POS	NEG	Not done	POS	241	NO	NO			YES	NO	YES	YES
1101	male	POS	POS	Not done	27	NEG	NEG	Not done	Not done		NO	NO			NO		NO	NO
1103	male	NEG	Not done	NEG		NEG										NO	NO		NO	NO
1104	female	NEG	Not done	NEG		NEG	Not done	NEG	Not done		NO	NO			NO	NO	NO		NO	NO
1105	male	NEG	Not done	NEG		NEG	NEG	NEG	Not done						NO		NO	NO
1107	male	NEG	NEG	Not done		NEG	NEG	Not done	Not done		NO	NO			YES	NO	YES	YES	NO
1117	male	POS	POS	NEG	73	NEG	NEG	NEG	Not done		YES	YES			YES	NO	NO	NO	NO
1122	female	POS	NEG	NEG		POS	POS	NEG	Not done	0	YES		YES	YES		YES	NO		NO	NO
1123	female	POS	NEG	NEG		POS	POS	Not done	Not done	91	NO		NO	NO		YES	NO		NO	NO
1124	male	POS	Not done	NEG		POS	Not done	POS	Not done	144					YES		YES	YES
1125	female	POS	POS	Not done	12	POS	POS	Not done	Not done	12					YES		YES	YES
1127	female	POS	POS	Not done	1	POS	POS	Not done	Not done	1	NO	NO			YES		YES	YES
1128	male	POS	POS	Not done	38	NEG	NEG	Not done	Not done		NO		NO	NO		YES	YES		YES	YES
1130	female	POS	Not done	POS	111	POS	Not done	POS	Not done	111					NO		NO	NO
1132	male	NEG	NEG	Not done		NEG	NEG	Not done	Not done						YES	NO	NO	NO	NO
1133	female	POS	NEG	NEG		POS	POS	NEG	Not done	0					YES	NO	NO	NO	NO
1134	female	POS	NEG	NEG		POS	POS	NEG	Not done	0	YES	YES			YES
1137	male	POS	Not done	Not done		POS	POS	Not done	Not done	0	NO	NO			NO		NO	NO
1138	female	NEG	NEG	Not done		NEG	NEG	Not done	Not done							YES	YES		YES	YES
1140	male	POS	Not done	POS	122	NEG	Not done	NEG	Not done		NO	NO			NO		NO	NO
1143	male	NEG	NEG	Not done		NEG	NEG	Not done	Not done		YES	YES	NO		YES	NO	YES	YES
1145	male	POS	POS	Not done	24	POS	POS	Not done	NEG	19					NO		NO	NO
1146	female	NEG	Not done	NEG		NEG	NEED DATE	Not done	Not done		NO	NO			NO	YES	YES	NO	YES
1147	female	POS	NEG	POS	185	NEG	NEG	NEG	NEG		YES		YES	YES		YES	NO		NO	NO
1148	male	NEG	Not done	NEG		NEG	Not done	NEG	Not done						YES		YES	YES
1149	male	POS	POS	Not done	72	NEG	NEG	Not done	Not done							NO	NO		NO	NO
1151	female	NEG	Not done	NEG		NEG	Not done	NEG	Not done		YES	YES			YES	NO	NO	NO	NO
1152	male	POS	NEG	NEG		POS	POS	Not done	NEG	55	NO	NO			NO
1157	female	NEG				NEG	NEG	Not done	Not done		YES	YES	NO		YES	NO	NO	NO
1159	male	POS	NEG	Not done		POS	POS	Not done	NEG	21	YES	YES			YES		YES	YES
1162	male	POS	POS	Not done	23	POS	POS	Not done	Not done	23	YES	YES			YES
1164	male	POS	Not done	Not done		POS	POS	Not done	Not done	1					YES		YES	YES
1166	male	POS	POS	Not done	0	NEG	NEG	Not done	Not done						NO		NO	NO
1168	male	NEG	NEG	Not done		NEG	NEG	Not done	Not done						YES		NO	NO
1171	male	POS	NEG	Not done		POS	POS	Not done	Not done	29						NO	NO		NO	NO
1173	female	POS	Not done	NEG		POS	POS	NEG	NEG	4						NO	NO		NO	NO
1175	female	NEG	Not done	NEG		NEG	Not done	Not done	NEG							NO	NO		NO	NO
1178	male	NEG														NO	NO		NO	NO
1179	male	NEG									YES	YES			YES		NO	NO
1180	female	POS	NEG	Not done		POS	POS	Not done	Not done	89	NO		NO	NO	NO	NO	NO	NO
1182	male	NEG	NEG	Not done		NEG	NEG	NEG	Not done							NO	NO		NO	NO
1184	female	NEG	Not done	NEG		NEG	Not done	Not done	NEG						YES	YES	YES	NO	YES
1187	female	POS	NEG	POS	218	NEG	NEG	NEG	NEG		YES		YES	YES		YES
1188	male	NEG				NEG	Not done	NEG	Not done							NO	NO		NO	NO
1189	male	NEG	Not done	NEG		NEG	Not done	NEG	NEG		YES		YES	YES		YES	YES		YES	YES
1190	male	POS	Not done	POS	105	POS	Not done	POS	Not done	105	YES	YES			YES
1191	female	POS	Not done	Not done		POS	POS	Not done	Not done	30	NO	NO			YES		YES	YES
1192	male	POS	POS	Not done	0	NEG									YES		YES	YES
1193	male	POS	POS	Not done	1	POS	POS	Not done	Not done	1						NO	NO		NO	NO
1194	female	POS	Not done	POS	94	NEG	Not done	NEG	NEG							YES	NO		NO	NO
1195	female	POS	Not done	NEG		POS	Not done	POS	Not done	125	NO	NO			YES		YES	YES
1199	male	POS	POS	Not done	33	POS	POS	Not done	Not done	33	NO	NO			NO		NO	NO
1202	female	NEG	NEG	Not done		NEG	NEG	Not done	Not done		YES	YES			YES
1203	male	POS	Not done	Not done		POS	POS	Not done	Not done	2						YES	YES		YES	YES
1204	female	POS	Not done	POS	192	POS	Not done	NEG	POS	192	NO		NO	NO		NO	NO		NO	NO
1205	male	NEG	Not done	NEG		NEG	Not done	NEG	NEG						NO		NO	NO
1206	female	NEG	NEG	Not done		NEG	NEG	Not done	Not done							YES	NO		NO	NO
1210	female	POS	Not done	NEG		POS	Not done	NEG	POS	397						NO	NO		NO	NO
1211	male	NEG				NEG	NEG	Not done	Not done						YES
1212	male	NEG	Not done	Not done		NEG									YES	NO	YES	YES	NO
1213	male	POS	NEG	Not done		POS	POS	Not done	Not done	0	NO	NO			YES		YES	YES
1215	female	POS	POS	NEG	21	POS	POS	Not done	Not done	21					NO	NO	NO	NO	NO
1216	male	POS	POS	Not done	24	POS	POS	Not done	Not done	0	NO	NO			YES		YES	YES
1217	female	NEG	NEG	NEG		NEG	NEG	Not done	NEG							NO	NO		NO	NO
1221	female	POS	POS	Not done	28	NEG	NEG	Not done	Not done						YES	YES	YES	NO	YES
1223	female	NEG	Not done	NEG		NEG	Not done	NEG	Not done		YES	YES			YES	NO	NO		NO	NO
1224	female	POS	NEG	POS	376	NEG	NEG	Not done	NEG		NO	NO			YES		YES	YES
1226	male	POS	Not done	NEG		POS	POS	NEG	NEG	4	YES	YES			YES		NO	NO
1228	male	POS	POS	Not done	18	NEG	NEG	Not done	Not done						NO	NO	NO	NO	NO
1229	female	POS	NEG	Not done		POS	POS	Not done	Not done	47					YES	NO	NO	NO	NO
1231	male	NEG	NEG	NEG		NEG	NEG	NEG	Not done						YES	NO	NO	NO	NO
1232	female	POS	NEG	NEG		POS	POS	Not done	NEG	71						NO	NO		NO	NO
1233	female	POS	Not done	NEG		POS	POS	NEG	NEG	29					YES		NO	NO
1236	male	NEG	NEG	NEG		NEG	Not done	Not done	NEG						NO		NO	NO
1237	female	POS	NEG	Not done		POS	POS	Not done	Not done	38					YES	NO	NO	NO	NO
1238	male	NEG									YES	YES			YES		NO	NO
1239	female	POS	Not done	NEG		POS	POS	NEG	Not done	1	NO	NO			NO
1241	female	NEG	NEG	Not done		NEG	NEG	Not done	Not done		NO	NO			YES		NO	NO
1242	male	NEG				NEG	NEG	Not done	Not done		YES		YES	YES	NO	YES	NO	NO
1243	female	POS	NEG	Not done		POS	POS	Not done	Not done	36					YES	NO	YES	YES	NO
1245	female	POS	NEG	Not done		POS	Not done	POS	Not done	99

## Sheet: Table 3
UCLA number	PCR blood POS	Recurrent Blood PCR	PCR urine POS	MAC Elisa	Recurrent MAC Elisa	PCR only	PCR + MAC Elisa	First POS	Last POS	Number of blood tests	Direction of blood results	Ever positive blood PCR	Number of ELSA	Direction of ELISA results	Ever positive MAC ELISA	NUMBER OF URINE TEST	DIRECTION OF URINE RESULTS	days between different urine results	EVER POS URINE	Lab Positive Child	Ever Positive PCR
1001			1			1	1	86	86	0			0			1			YES	YES	YES
1002	0		1	1	0	1	1	9	108	1		NO	1		YES	1			YES	YES	YES
1003	1	0	0	1	0	1	1	200	368	4	NEGtoPOS	YES	4	NEGtoPOS	YES	1			NO	YES	YES
1006	1	0	1	0		1	1	5	5	2	POStoNEG	YES	1		NO	1			YES	YES	YES
1007	0		1	0		1	1	5	5	1		NO	1		NO	1			YES	YES	YES
1009			0			0	0	8	8	0			0			1			NO	NO	NO
1011	0		0	0		0	0	105	105	1		NO	1		NO	1			NO	NO	NO
1013	0		1	1	0	1	1	21	21	2	NEG	NO	2	POStoNEG	YES	1			YES	YES	YES
1014			1			1	1	18	18	0			0			1			YES	YES	YES
1015	0			0		0	0	39	198	2	NEG	NO	2	NEG	NO	0				NO	NO
1016			1			1	1	90	90	0			0			1			YES	YES	YES
1019	0			0		0	0	95	368	2	NEG	NO	2	NEG	NO	0				NO	NO
1020	1	0	0	0		1	1	148	148	2	POStoNEG	YES	1		NO	0				YES	YES
1023	0			1	0	0	1	36	36	2	NEG	NO	2	POStoNEG	YES	0				YES	NO
1025	0		1	1	0	1	1	71	283	2	NEG	NO	2	POStoNEG	YES	3	NEGtoPOS	212	YES	YES	YES
1026	1	0	0	1	0	1	1	48	48	1		YES	1		YES	1			NO	YES	YES
1027	0		0	0		0	0	79	169	1		NO	1		NO	1			NO	NO	NO
1029	0		0	1	0	0	1	41	41	2	NEG	NO	2	POStoNEG	YES	1			NO	YES	NO
1031	0		0	1	1	0	1	0	155	2	NEG	NO	2	POStoNEG	YES	1			NO	YES	NO
1035	0		0	0		0	0	53	53	1		NO	1		NO	0				NO	NO
1036	0		0	0		0	0	111	111	1		NO	1		NO	0				NO	NO
1038	1	0	0	0		1	1	0	0	2	POStoNEG	YES	3	NEG	NO	0				YES	YES
1039	1	0	1	1	0	1	1	2	5	2	POStoNEG	YES	2	POStoNEG	YES	1			YES	YES	YES
1042			0			0	0	108	108	0			0			1			NO	NO	NO
1044	0			0		0	0	17	17	1		NO	1		NO	0				NO	NO
1048			1			1	1	9	9	0			0			1			YES	YES	YES
1049			1			1	1	109	109	0			0			1			YES	YES	YES
1050	0		0	1	0	0	1	63	63	2	NEG	NO	2	POStoNEG	YES	0				YES	NO
1051			0			0	0	221	221	0			0			1			NO	NO	NO
1052	0		1	0		1	1	17	17	2	NEG	NO	2	NEG	NO	1			YES	YES	YES
1054	0		1	0		1	1	103	103	1		NO	1		NO	1			YES	YES	YES
1055			0			0	0	5	5	0			0			1			NO	NO	NO
1056	1	0	0	1	1	1	1	29	84	2	POStoNEG	YES	2	POStoNEG	YES	2	NEG		NO	YES	YES
1058	0		0	1	0	0	1	78	78	1		NO	1		YES	1			NO	YES	NO
1059	1	1	1	1	0	1	1	3	377	4	POStoNEG	YES	3	NEGtoPOS	YES	1			YES	YES	YES
1060	1	0	1	0		1	1	111	201	1		YES	1		NO	3	NEGtoPOS	90	YES	YES	YES
1061	0		0	1	0	0	1	6	6	3	NEG	NO	3	POStoNEG	YES	0				YES	NO
1066	0		0	0		0	0	111	198	1		NO	1		NO	1			NO	NO	NO
1068			0			0	0	0	0	0			0			1			NO	NO	NO
1069	0		1	1	0	1	1	2	119	2	NEG	NO	2	POStoNEG	YES	1			YES	YES	YES
1071	1	0		0		1	1	69	69	1		YES	1		NO	0				YES	YES
1072	1	0	0	0		1	1	34	34	1		YES	1		NO	1			NO	YES	YES
1073	0		0	1	0	0	1	116	116	1		NO	1		YES	1			NO	YES	NO
1080	0			0		0	0	30	30	1		NO	1		NO	0				NO	NO
1084	0			0		0	0	71	71	1		NO	1		NO	0				NO	NO
1085	0			0		0	0	164	164	1		NO	1		NO	0				NO	NO
1086				1			1	63	63	0			1		YES	0				YES
1090	0		1	0		1	1	43	43	1		NO	1		NO	1			YES	YES	YES
1092	0			0		0	0	109	109	1		NO	1		NO	0				NO	NO
1096	1	0	1	0		1	1	57	241	1		YES	1		NO	3	NEGtoPOS	184	YES	YES	YES
1101	0		0	1	1	0	1	22	27	2	NEG	NO	2	POS	YES	1			NO	YES	NO
1103	0		0	0		0	0	0	84	1		NO	1		NO	1			NO	NO	NO
1104	0			0		0	0	115	115	1		NO	1		NO	0				NO	NO
1105	0		0	0		0	0	4	170	1		NO	1		NO	1			NO	NO	NO
1107	0			0		0	0	90	90	1		NO	1		NO	0				NO	NO
1117	0		0	1	0	0	1	73	73	2	NEG	NO	2	POStoNEG	YES	1			NO	YES	NO
1122	0		1	0		1	1	0	0	2	NEG	NO	2	NEG	NO	1			YES	YES	YES
1123	0		1	0		1	1	91	91	1		NO	1		NO	1			YES	YES	YES
1124	1	0	0	0		1	1	144	144	1		YES	1		NO	1			NO	YES	YES
1125	1	0		1	0		1	12	12	1		YES	1		YES	0				YES	YES
1127	1	0		1	0		1	1	1	1		YES	1		YES	0				YES	YES
1128	0		0	1	0	0	1	38	38	1		NO	1		YES	1			NO	YES	NO
1130	1	0	0	1	0	1	1	111	111	2	POStoNEG	YES	2	POStoNEG	YES	1			NO	YES	YES
1132	0			0		0	0	83	83	1		NO	1		NO	0				NO	NO
1133	1	0	0	0		1	1	0	0	2	POStoNEG	YES	2	NEG	NO	0				YES	YES
1134	1	0	0	0		1	1	0	0	2	POStoNEG	YES	2	NEG	NO	0				YES	YES
1137			1			1	1	0	0	0			0			1			YES	YES	YES
1138	0		0	0		0	0	29	48	1		NO	1		NO	1			NO	NO	NO
1140	0			1	0	0	1	122	122	1		NO	1		YES	0				YES	NO
1143	0		0	0		0	0	51	51	1		NO	1		NO	1			NO	NO	NO
1145	0		1	1	0	1	1	19	24	1		NO	1		YES	2	POStoNEG	365	YES	YES	YES
1146	0		0	0		0	0	3	3	1		NO	1		NO	0				NO	NO
1147	0		0	1	0	0	1	185	185	3	NEG	NO	3	NEGtoPOS	YES	1			NO	YES	NO
1148	0		1	0		1	1	282	282	1		NO	1		NO	1			YES	YES	YES
1149	0			1	0	0	1	72	72	1		NO	1		YES	0				YES	NO
1151	0			0		0	0	100	100	1		NO	1		NO	0				NO	NO
1152	1	0	1	0		1	1	11	55	2	POStoNEG	YES	2	NEG	NO	1			YES	YES	YES
1157			0			0	0	0	0	0			0			1			NO	NO	NO
1159	1	0	1	0		1	1	21	21	1		YES	1		NO	2	POStoNEG	365	YES	YES	YES
1162	1	0	1	1	0	1	1	23	23	1		YES	1		YES	1			YES	YES	YES
1164			1			1	1	1	1	0			0			1			YES	YES	YES
1166	0			1	0	0	1	0	0	1		NO	1		YES	0				YES	NO
1168	0			0		0	0	64	64	1		NO	1		NO	0				NO	NO
1171	1	0	0	0		1	1	29	29	1		YES	1		NO	0				YES	YES
1173	0		0	0		0	0	104	209	2	NEG	NO	2	NEG	NO	0				NO	NO
1175	0			0		0	0	265	265	1		NO	1		NO	0				NO	NO
1178				0			0	350	350	0			1		NO	0				NO
1179				0			0	187	187	0			1		NO	0				NO
1180	0		1	0		1	1	89	89	1		NO	1		NO	1			YES	YES	YES
1182	0		0	0		0	0	80	167	1		NO	1		NO	1			NO	NO	NO
1184	0			0		0	0	208	270	2	NEG	NO	2	NEG	NO	0				NO	NO
1187	0			1	1	0	1	134	218	3	NEG	NO	3	NEGtoPOS	YES	0				YES	NO
1188			1			1	1	160	160	0			0			1			YES	YES	YES
1189	0			0		0	0	149	255	2	NEG	NO	2	NEG	NO	0				NO	NO
1190			1	1	0	1	1	105	105	0			1		YES	1			YES	YES	YES
1191			1			1	1	30	30	0			0			1			YES	YES	YES
1192	0		0	1	0	0	1	0	0	1		NO	1		YES	1			NO	YES	NO
1193	1	0		1	0		1	0	0	1		YES	1		YES	0				YES	YES
1194	0		0	0		0	0	94	190	2	NEG	NO	2	NEG	NO	0				NO	NO
1195	1	0	0	0		1	1	125	125	1		YES	1		NO	0				YES	YES
1199	1	0	0	1	0	1	1	33	33	1		YES	1		YES	1			NO	YES	YES
1202	0		0	0		0	0	14	30	1		NO	1		NO	1			NO	NO	NO
1203	1	0	1			1	1	1	2	1		YES	0			1			YES	YES	YES
1204	1	0		1	0		1	192	192	2	NEGtoPOS	YES	2	NEGtoPOS	YES	0				YES	YES
1205	0		0	0		0	0	102	190	1		NO	1		NO	2	NEG		NO	NO	NO
1206	0		0	0		0	0	71	71	1		NO	1		NO	0				NO	NO
1210	1	0	0	0		1	1	397	397	2	NEGtoPOS	YES	2	NEG	NO	0				YES	YES
1211				0			0	213	213	0			1		NO	0				NO
1213	1	0				1	1	0	0	1		YES	0			0				YES	YES
1215	1	0	0	1	0	1	1	21	21	2	POStoNEG	YES	2	POStoNEG	YES	0				YES	YES
1216	1	0	0	1	0	1	1	0	0	1		YES	1		YES	2	NEG		NO	YES	YES
1217	0			0		0	0	88	221	2	NEG	NO	2	NEG	NO	0				NO	NO
1221	0		0	1	0	0	1	28	28	1		NO	1		YES	1			NO	YES	NO
1223	0			0		0	0	114	114	1		NO	1		NO	0				NO	NO
1224	0		0	1	0	0	1	376	376	2	NEG	NO	2	NEGtoPOS	YES	0				YES	NO
1226	0		1	0		1	1	4	4	2	NEG	NO	2	NEG	NO	1			YES	YES	YES
1228	0		0	1	0	0	1	18	18	1		NO	1		YES	1			NO	YES	NO
1229	1	0	1	0		1	1	5	47	1		YES	1		NO	2	POStoNEG	42	YES	YES	YES
1231	0		0	0		0	0	76	95	2	NEG	NO	2	NEG	NO	0				NO	NO
1232	1	0	0	0		1	1	71	71	2	POStoNEG	YES	2	NEG	NO	0				YES	YES
1233	1	0	0	0		1	1	29	29	3	POStoNEG	YES	3	NEG	NO	0				YES	YES
1236	0		0	0		0	0	283	283	1		NO	1		NO	0				NO	NO
1237	1	0		0		1	1	38	38	1		YES	1		NO	0				YES	YES
1238	0		0	0		0	0	0	0	1		NO	1		NO	0				NO	NO
1239	1	0	0	0		1	1	1	1	3	POStoNEG	YES	2	NEG	NO	0				YES	YES
1241	0		1	0		1	1	10	10	1		NO	1		NO	1			YES	YES	YES
1242			0			0	0	88	88	0			0			1			NO	NO	NO
1243	1	0	0	0		1	1	36	36	1		YES	1		NO	1			NO	YES	YES
1245	0		1	0		1	1	99	99	1		NO	1		NO	1			YES	YES	YES
1246	1	0	0	1	0	1	1	38	38	3	POStoNEG	YES	3	POStoNEG	YES	0				YES	YES

## Sheet: Table 4
UCLA number	Gender	Gestational age infection in weeks	Microcephaly	SGA	Findings History_PE	Fundus	Bera (8 meses)- emissao autoacustica	BERAnormal	CNS Imaging	Structural Abnormality FINAL	Interview	Bayley Age	Last Cog	Last Lang	Last Motor	Last Bayley Result	Neurodevelopment	Bayley SD classification	Bayley Interpretation	Lab Positive Child
1009	male	22	NO	NO	Asymptomatic	NORMAL	NORMAL	Sim	NORMAL	NO		12	100	89	97	adequado	adequado	0	average	NEG
1011	male	22	NO	NO	SYMPTOMATIC / mae com doenca hipertensiva vascular e hipotireoidismo	NORMAL	NORMAL	Sim	ABNORMAL	NO		18	105	94	103	adequado	adequado	0	average	NEG
1015	female	32	NO	NO	Asymptomatic	NORMAL	NORMAL	Sim	NORMAL	NO		19	100	109	97	adequado	adequado	0	average	NEG
1019	male	26	NO	NO	SYMPTOMATIC	NORMAL	NORMAL	Sim	ABNORMAL	NO		19	85	91	79	adequado	adequado	-1	below average	NEG
1027	male	6	NO	NO	Asymptomatic	NORMAL			NORMAL	NO	NORMAL	18	70	62	94	atraso	atraso	-2	very below average	NEG
1035	male	17	NO	NO	Asymptomatic	NORMAL	NORMAL	Sim	NORMAL	NO		19	85	89	79	adequado	adequado	-1	below average	NEG
1036	female	10	NO	NO	Asymptomatic	NORMAL	NORMAL	Sim	NORMAL	NO		25	100	77	100	adequado	adequado	-1	below average	NEG
1042	male	18	NO	NO	alergia alimentar- retocolite al_rgica	NORMAL	NORMAL	Sim			NORMAL						NORMAL			NEG
1044	female	16	NO	NO	Asymptomatic	NORMAL			ABNORMAL	NO	NORMAL	22	95	112	107	adequado	adequado	0	average	NEG
1051	male	11	NO	NO		NORMAL	NORMAL	Sim	ABNORMAL	YES		12	95	89	79	adequado	adequado	-1	below average	NEG
1055	female	5	NO	NO		NORMAL	NORMAL	Sim			NORMAL						NORMAL			NEG
1066	male	25	NO	NO	Asymptomatic	NORMAL			NORMAL	NO	NORMAL						NORMAL			NEG
1068	female	19	NO	NO	Asymptomatic	NORMAL	NORMAL	Sim	ABNORMAL	NO		18	90	86	82	adequado	adequado	-1	below average	NEG
1072	male	19	NO	NO	NDN						NORMAL						NORMAL			NEG
1080	male	24	NO	NO	Asymptomatic/Sifilis congenita tratada	NORMAL	NORMAL	Sim	ABNORMAL	NO		19	100	79	107	adequado	adequado	-1	below average	NEG
1084	female	27	NO	NO	SYMPTOMATIC/ Descolamento de placenta	NORMAL	NORMAL	Sim	ABNORMAL	NO		26	85	65	76	atraso	autism	-2	very below average	NEG
1085	female	16	NO	NO	NDN	NORMAL						12	95	100	110	adequado	adequado	0	average	NEG
1086	male	5	NO	YES			ABNORMAL	Nao	ABNORMAL	NO		12	120	91	103	adequado	adequado	1	above average	NEG
1092	male	11	NO	NO	NDN	NORMAL			ABNORMAL	NO		12	105	94	103	adequado	adequado	0	average	NEG
1103	male	39	NO	NO	Asymptomatic	NORMAL	NORMAL	Sim	NORMAL	NO		20	100	91	94	adequado	adequado	0	average	NEG
1104	female	34	NO	NO	Asymptomatic/ ictericia neonatal	NORMAL	NORMAL	Sim	NORMAL	NO		18	95	97	110	adequado	adequado	0	average	NEG
1105	male	16	NO	YES	(?) Symptomatic / convulsoes	NORMAL	NORMAL	Sim	ABNORMAL	NO		20	85	94	94	adequado	adequado	0	average	NEG
1107	male	15	NO	NO	NDN						NORMAL						NORMAL			NEG
1132	male	29	NO	NO	NDN				NORMAL	NO		18	100	91	97	adequado	adequado	0	average	NEG
1138	female	19	NO	NO	INTERNADO TTRN E ZIKA	NORMAL	NORMAL	Sim	NORMAL	NO		18	100	103	115	adequado	adequado	0	average	NEG
1143	male	23	NO	YES	Asymptomatic / ganho ponderal no 1nd mês	NORMAL	NORMAL	Sim	NORMAL	NO		19	90	91	76	adequado	adequado	-1	below average	NEG
1146	female	7	NO	NO	Asymptomatic	NORMAL	NORMAL	Sim	NORMAL	NO		14	120	91	110	adequado	adequado	1	above average	NEG
1148	male	35	NO	NO	Asymptomatic	NORMAL	NORMAL	Sim	NORMAL	NO		18	85	83	82	adequado	adequado	-1	below average	NEG
1151	female	32	NO	NO	Asymptomatic	NORMAL	NORMAL	Sim	NORMAL	NO		11	105	100	110	adequado	adequado	0	average	NEG
1157	female	21	NO	NO	NDN						NORMAL						NORMAL			NEG
1168	male	36	NO	NO	Asymptomatic	NORMAL	NORMAL	Sim	NORMAL	NO	NORMAL						NORMAL			NEG
1175	female	18	NO	NO	Asymptomatic	NORMAL	NORMAL	Sim	NORMAL	NO		18	85	74	79	adequado	adequado	-1	below average	NEG
1178	male	8	YES	NO	ZCS	ABNORMAL			ABNORMAL	YES		24	55	55	55	Micro	Micro	-2	very below average	NEG
1179	male	27	NO	NO	Asymptomatic	NORMAL	NORMAL	Sim	NORMAL	NO		18	105	100	107	adequado	adequado	0	average	NEG
1182	male	30	NO	NO		NORMAL	ABNORMAL	Nao				18	105	103	112	adequado	adequado	0	average	NEG
1184	female	25	NO	NO	Asymptomatic	NORMAL			NORMAL	NO		18	95	106	110	adequado	adequado	0	average	NEG
1188	male	10	NO	NO	NDN	NORMAL	NORMAL	Sim	NORMAL	NO		20	105	100	110	adequado	adequado	0	average	NEG
1189	male	36	NO	NO	Asymptomatic	NORMAL			NORMAL	NO	NORMAL						NORMAL			NEG
1202	female	22	NO	NO	Asymptomatic	NORMAL	NORMAL	Sim	ABNORMAL	NO		25	90	79	88	adequado	adequado	-1	below average	NEG
1205	male	24	NO	NO	Toxo no Inicio Gestacao sepse/neonatal				ABNORMAL	NO	NORMAL						NORMAL			NEG
1206	female	8	NO	NO			NORMAL	Sim				15	95	115	107	adequado	adequado	0	average	NEG
1211	male	24	NO	NO	Asymptomatic	NORMAL	NORMAL		NORMAL	NO	NORMAL						NORMAL			NEG
1212	male	23	NO	NO	Asymptomatic							7	110	106	97	adequado	adequado	0	average	NEG
1217	female	27	NO	NO	Asymptomatic	NORMAL	NORMAL	Sim	NORMAL	NO		18	90	91	85	adequado	adequado	0	average	NEG
1223	female	30	NO	NO	Asymptomatic / prematuridade	NORMAL			NORMAL	NO	ABNORMAL	25	85	76	77	adequado	adequado	-1	below average	NEG
1231	male	15	YES	YES	Asymptomatic	NORMAL		Sim	NORMAL	NO		19	100	89	103	adequado	adequado	0	average	NEG
1236	male	29	NO	NO	suspeito	NORMAL	NORMAL	Sim	NORMAL	NO		24	90	91	88	adequado	adequado	0	average	NEG
1238	male	4	NO	NO	Asymptomatic	NORMAL	NORMAL		NORMAL	NO		18	105	62	103	atraso	atraso	-2	very below average	NEG
1241	female	17	NO	NO							NORMAL						NORMAL			NEG
1242	male	28	NO	YES	Asymptomatic	NORMAL	NORMAL	Sim	NORMAL	NO		13	115	106	100	adequado	adequado	0	average	NEG
1001	male	20	NO	NO	HIPERTENSAO MATERNA						NORMAL	12	100	77	118	adequado	adequado	-1	below average	POS
1002	male	12	NO	NO	SYMPTOMATIC	NORMAL	NORMAL	Sim	ABNORMAL	YES		14	95	71	97	adequado	adequado	-1	below average	POS
1003	female	15	NO	NO	SYMPTOMATIC	NORMAL	ABNORMAL	Nao	ABNORMAL	YES		25	80	86	88	adequado	adequado	-1	below average	POS
1006	female	37	NO	NO	Asymptomatic	NORMAL	NORMAL	Sim	NORMAL	NO		25	90	89	91	adequado	adequado	0	average	POS
1007	female	20	NO	NO	Asymptomatic	NORMAL	NORMAL	Sim	NORMAL	NO		25	90	91	91	adequado	adequado	0	average	POS
1013	female	17	NO	NO	SYMPTOMATIC	NORMAL	NORMAL	Sim	NORMAL	NO		25	110	94	97	adequado	adequado	0	average	POS
1014	female	17	NO	NO	NDN				NORMAL	NO		13	125	118	100	adequado	adequado	1	above average	POS
1016	male	20	NO	NO	SYMPTOMATIC	NORMAL			NORMAL	NO	ABNORMAL						ABNORMAL			POS
1020	female	35	NO	NO	Asymptomatic	NORMAL	NORMAL	Sim	NORMAL	NO		24	100	94	107	adequado	adequado	0	average	POS
1023	male	12	NO	NO	Asymptomatic	NORMAL	NORMAL	Sim	NORMAL	NO		25	95	91	97	adequado	adequado	0	average	POS
1025	female	25	NO	YES	Asymptomatic	NORMAL	NORMAL	Sim	ABNORMAL	NO		28	95	86	94	adequado	adequado	0	average	POS
1026	female	5	NO	NO							NORMAL						NORMAL			POS
1029	male	12	NO	NO	Asymptomatic	NORMAL			NORMAL	NO		19	105	91	110	adequado	adequado	0	average	POS
1031	female	12	NO	NO	Asymptomatic	NORMAL	NORMAL	Sim	ABNORMAL	NO		13	95	91	103	adequado	adequado	0	average	POS
1038	male	17	NO	NO	Asymptomatic	NORMAL	ABNORMAL	Nao	ABNORMAL	NO		14	105	83	88	adequado	adequado	-1	below average	POS
1039	male	17	NO	NO	Asymptomatic	NORMAL			NORMAL	NO		14	100	91	97	adequado	adequado	0	average	POS
1048	female	17	NO	NO	Asymptomatic	NORMAL	NORMAL	Sim	NORMAL	NO		29	90	89	88	adequado	adequado	0	average	POS
1049	female	12	NO	NO	NDN	NORMAL	NORMAL	Sim	NORMAL	NO		18	105	106	103	adequado	adequado	0	average	POS
1050	male	8	NO	NO	Asymptomatic	NORMAL	NORMAL	Sim	NORMAL	NO		25	85	86	91	adequado	adequado	0	average	POS
1052	male	14	NO	NO	Asymptomatic	NORMAL	NORMAL	Sim	ABNORMAL	NO		18	90	62	94	atraso	atraso	-2	very below average	POS
1054	female	37	NO	NO	Asymptomatic	NORMAL	NORMAL	Sim	NORMAL	NO		18	115	86	107	adequado	adequado	0	average	POS
1056	female	10	YES	NO	ZCS	NORMAL	NORMAL	Sim	ABNORMAL	YES		24	55	56	46	Micro	Micro	-2	very below average	POS
1058	female	12	NO	NO	OLIGODRAMNIA				NORMAL	NO		9	105	112	118	adequado	adequado	1	above average	POS
1059	male	35	NO	NO	Asymptomatic	NORMAL	NORMAL	Sim	NORMAL	NO		24	90	79	91	adequado	adequado	-1	below average	POS
1060	female	11	NO	NO	Asymptomatic	NORMAL	NORMAL	Sim	NORMAL	NO		26	115	115	110	adequado	adequado	0	average	POS
1061	female	20	NO	YES	Asymptomatic	NORMAL	NORMAL	Sim	NORMAL	NO		32	110	91	88	adequado	adequado	0	average	POS
1069	male	22	NO	NO	Asymptomatic	NORMAL	NORMAL	Sim	ABNORMAL	NO		12	95	94	103	adequado	adequado	0	average	POS
1071	male	16	NO	NO	Asymptomatic	NORMAL			NORMAL	NO		20	90	83	79	adequado	adequado	-1	below average	POS
1073	male	30	NO	NO	ALERGIA PRTN DO LEITE E RGE		NORMAL	Sim	NORMAL	NO		20	130	103	112	adequado	adequado	1	above average	POS
1090	male	16	NO	NO	Sifilis congenita / ITU				NORMAL	NO	NORMAL						NORMAL			POS
1096	male	12	NO	NO	RGE				NORMAL	NO		18	75	74	88	adequado	adequado	-1	below average	POS
1101	male	6	NO	NO	Asymptomatic	NORMAL	NORMAL	Sim	NORMAL	NO		25	90	71	100	adequado	adequado	-1	below average	POS
1117	male	4	NO	NO	Asymptomatic	NORMAL	NORMAL	Sim	NORMAL	NO		24	65	47	76	atraso	atraso	-2	very below average	POS
1122	female	22	NO	NO	Asymptomatic	NORMAL	NORMAL	Sim	NORMAL	NO		12	120	97	110	adequado	adequado	1	above average	POS
1123	female	12	NO	NO	NDN				NORMAL	NO		18	105	100	103	adequado	adequado	0	average	POS
1124	male	16	NO	NO	NDN	NORMAL						19	100	97	97	adequado	adequado	0	average	POS
1125	female	10	YES	NO	ZCS	NORMAL			ABNORMAL	YES		24	55	55	55	Micro	Micro	-2	very below average	POS
1127	female	17	NO	NO	Asymptomatic	NORMAL	NORMAL	Sim	ABNORMAL	YES		12	115	86	94	adequado	adequado	0	average	POS
1128	male	14	NO	NO	NDN		NORMAL	Sim	NORMAL	NO		25	90	65	107	atraso	autism	-2	very below average	POS
1130	female	11	NO	NO	Asymptomatic / ictericia neo/ fototerapia 4 dias	NORMAL	NORMAL	Sim	NORMAL	NO		13	95	77	97	adequado	adequado	-1	below average	POS
1133	female	33	NO	NO	Asymptomatic	NORMAL	ABNORMAL	Nao	NORMAL	NO		18	100	71	107	adequado	adequado	-1	below average	POS
1134	female	33	NO	NO	Asymptomatic	NORMAL	ABNORMAL	Nao	NORMAL	NO		18	95	65	103	atraso	atraso	-2	very below average	POS
1137	male	21	NO	NO	Asymptomatic	NORMAL	NORMAL	Sim	ABNORMAL	NO		25	95	89	97	adequado	adequado	0	average	POS
1140	male	38	NO	NO	ZIKA LEITE+	NORMAL			ABNORMAL	NO		19	115	74	107	adequado	adequado	-1	below average	POS
1145	male	18	NO	NO	NDN	NORMAL			ABNORMAL	NO		12	115	100	94	adequado	adequado	0	average	POS
1147	female	20	NO	NO	Asymptomatic	NORMAL	NORMAL	Sim	ABNORMAL	NO		13	105	89	85	adequado	adequado	0	average	POS
1149	male	26	NO	NO			ABNORMAL				ABNORMAL	28	100	91	94	adequado	adequado	0	average	POS
1152	male	16	NO	NO	Asymptomatic	NORMAL	NORMAL	Sim	NORMAL	NO	NORMAL						NORMAL			POS
1159	male	18	NO	NO	SYMPTOMATIC	NORMAL	ABNORMAL	Nao	ABNORMAL	NO		28	95	77	88	adequado	adequado	-1	below average	POS
1162	male	12	YES	NO	Asymptomatic	NORMAL	NORMAL	Sim	ABNORMAL	YES		13	105	103	85	adequado	adequado	0	average	POS
1164	male	21	NO	NO	Asymptomatic	NORMAL	NORMAL	Sim	NORMAL	NO		25	85	65	88	atraso	atraso	-2	very below average	POS
1166	male	8	NO	NO	Asymptomatic	NORMAL			NORMAL	NO		17	110	94	107	adequado	adequado	0	average	POS
1171	male	27	NO	NO	ZCS	NORMAL	NORMAL	Sim	NORMAL	NO		13	120	97	103	adequado	adequado	1	above average	POS
1173	female	23	NO	NO	Asymptomatic	NORMAL	NORMAL	Sim	NORMAL	NO		18	85	91	85	adequado	adequado	0	average	POS
1180	female	32	NO	NO	Asymptomatic	NORMAL	NORMAL	Sim	NORMAL	NO		13	110	100	97	adequado	adequado	0	average	POS
1187	female	26	NO	NO	Asymptomatic	NORMAL	NORMAL	Sim	NORMAL	NO		27	105	97	112	adequado	adequado	0	average	POS
1190	male	5	NO	NO		NORMAL	NORMAL		NORMAL	NO		17	100	83	103	adequado	adequado	-1	below average	POS
1191	female	20	NO	NO	Asymptomatic / Pre - eclampsia	NORMAL	NORMAL	Sim	ABNORMAL	NO		13	105	91	88	adequado	adequado	0	average	POS
1192	male	12	NO	YES	Asymptomatic	NORMAL	NORMAL	Sim	NORMAL	NO		14	80	71	70	adequado	adequado	-1	below average	POS
1193	male	13	YES	YES	ZCS	ABNORMAL	PEATE 1/8/16 alterado		ABNORMAL	YES		24	55	55	55	Micro	Micro	-2	very below average	POS
1194	female	31	NO	NO	Asymptomatic/ 4 Dedo Supra Numerario Do Pe E	NORMAL			NORMAL	NO		21	90	91	97	adequado	adequado	0	average	POS
1195	female	3	NO	NO	NDN						NORMAL	22	90	89	97	adequado	adequado	0	average	POS
1199	male	7	NO	NO	SYMPTOMATIC	NORMAL	NORMAL	Sim	ABNORMAL	YES		13	105	79	97	adequado	adequado	-1	below average	POS
1203	male	22	NO	NO	Asymptomatic	NORMAL			NORMAL	NO		14	110	83	100	adequado	adequado	-1	below average	POS
1204	female	10	NO	NO	Asymptomatic	NORMAL	NORMAL	Sim	NORMAL	NO		18	90	97	82	adequado	adequado	-1	below average	POS
1210	female	21	NO	NO	Asymptomatic	ABNORMAL	NORMAL	Sim	ABNORMAL	NO		26	100	91	97	adequado	adequado	0	average	POS
1213	male	20	NO	NO	Asymptomatic	NORMAL	NORMAL	Sim	NORMAL	NO		12	120	77	112	adequado	adequado	-1	below average	POS
1215	female	33	NO	NO	Asymptomatic	NORMAL	NORMAL	Sim	NORMAL	NO		23	85	94	97	adequado	adequado	0	average	POS
1216	male	9	YES	NO	ZCS	ABNORMAL	ABNORMAL		ABNORMAL	YES		24	55	55	55	Micro	Micro	-2	very below average	POS
1221	female	25	NO	NO	Asymptomatic	NORMAL	NORMAL	Sim	NORMAL	NO		28	120	91	91	adequado	adequado	1	above average	POS
1224	female	35	NO	NO	NDN							12	100	77	91	adequado	adequado	-1	below average	POS
1226	male	22	YES	YES	SYMPTOMATIC / prematuridade, oligidramnia, CIUR	ABNORMAL			ABNORMAL	YES		24	55	55	55	Micro	Micro	-2	very below average	POS
1228	male	8	NO	NO	ITU COM 16 DIAS	NORMAL			NORMAL	NO		27	85	80	88	adequado	autism	-1	below average	POS
1229	female	15	NO	NO	Asymptomatic/ Sofrimento fetal, aspiracao meconio	NORMAL	NORMAL	Sim	NORMAL	NO		25	85	91	100	adequado	adequado	0	average	POS
1232	female	15	NO	NO		NORMAL	ABNORMAL		NORMAL	NO		22	95	97	94	adequado	adequado	0	average	POS
1233	female	7	NO	NO		ABNORMAL	NORMAL	Nao	NORMAL	NO		12	115	83	103	adequado	adequado	-1	below average	POS
1237	female	20	NO	NO	Asymptomatic	NORMAL	NORMAL	Sim	NORMAL	NO		16	105	89	103	adequado	adequado	0	average	POS
1239	female	1	NO	NO	Asymptomatic	NORMAL	NORMAL	Sim	NORMAL	NO		24	95	86	97	adequado	adequado	0	average	POS
1243	female	12	NO	NO	NDN		NORMAL	Sim				18	105	79	103	adequado	adequado	-1	below average	POS
1245	female	24	NO	NO	LARINGOMALACIA	NORMAL						20	85	103	91	adequado	adequado	0	average	POS

## Sheet: Figure 1
UCLA number	PCR blood POS	PCR urine POS	MAC Elisa	First POS	Last POS	Age at blood draw	PCR blood	Age at blood draw 2	PCR blood 2	Age at blood draw 3	PCR Blood 3	Age at blood draw 4	PCR Blood 4	Number of blood tests	Age at blood draw	MAC ELISA Blood	Age blood2	MAC ELISA Blood2	Age Blood3	MAC ELISA Blood3	Age Blood4	MAC ELISA Blood4	Number of ELISAs	Age Urine	PCR Urine	Age Urine2	PCR Urine2	Age Urine3	PCR Urine3	NUMBER OF URINE TEST	Last Igm positive in days	Lastest PCR positive
1001		1		86	86									0									0	86	POS					1		86
1002	0	1	1	9	108	108	NEG							1	108	POS							1	9	POS					1	108	9
1003	1	0	1	200	368	53	NEG	38	NEG	200	NEG	368	POS	4	38	NEG	53	NEG	200	POS	368	NEG	4	53	NEG					1	200	368
1006	1	1	0	5	5	5	POS	364	NEG					2	5	NEG							1	2	POS					1		5
1007	0	1	0	5	5	364	NEG							1	364	NEG							1	5	POS					1		5
1009		0		8	8									0									0	8	NEG					1
1011	0	0	0	105	105	105	NEG							1	105	NEG							1	105	NEG					1
1013	0	1	1	21	21	21	NEG	85	NEG					2	21	POS	85	NEG					2	21	POS					1	21	21
1014		1		18	18									0									0	18	POS					1		18
1015	0		0	39	198	39	NEG	198	NEG					2	39	NEG	198	NEG					2							0
1016		1		90	90									0									0	90	POS					1		90
1019	0		0	95	368	95	NEG	368	NEG					2	95	NEG	368	NEG					2							0
1020	1	0	0	148	148	148	POS	323	NEG					2	148	NEG							1							0		148
1023	0		1	36	36	36	NEG	281	NEG					2	36	POS	281	NEG					2							0	36
1025	0	1	1	71	283	71	NEG	93	NEG					2	71	POS	93	NEG					2	10	NEG	71	NEG	283	POS	3	71	283
1026	1	0	1	48	48	48	POS							1	48	POS							1	48	NEG					1	48	48
1027	0	0	0	79	169	79	NEG							1	79	NEG							1	169	NEG					1
1029	0	0	1	41	41	41	NEG	160	NEG					2	41	POS	160	NEG					2	41	NEG					1	41
1031	0	0	1	0	155	0	NEG	103	NEG					2	0	POS	155	POS					2	4	NEG					1	0
1035	0	0	0	53	53	53	NEG							1	53	NEG							1							0
1036	0	0	0	111	111	111	NEG							1	111	NEG							1							0
1038	1	0	0	0	0	0	POS	116	NEG					2	4	NEG	0	NEG	116	NEG			3							0		0
1039	1	1	1	2	5	4	POS	25	NEG					2	2	POS	25	NEG					2	5	POS					1	2	5
1042		0		108	108									0									0	108	NEG					1
1044	0		0	17	17	17	NEG							1	17	NEG							1							0
1048		1		9	9									0									0	9	POS					1		9
1049		1		109	109									0									0	109	POS					1		109
1050	0	0	1	63	63	63	NEG	99	NEG					2	63	POS	99	NEG					2							0	63
1051		0		221	221									0									0	221	NEG					1
1052	0	1	0	17	17	25	NEG	363	NEG					2	25	NEG	363	NEG					2	17	POS					1		17
1054	0	1	0	103	103	103	NEG							1	103	NEG							1	103	POS					1		103
1055		0		5	5									0									0	5	NEG					1
1056	1	0	1	29	84	29	POS	84	NEG					2	29	POS	84	POS					2	29	NEG	81	NEG			2	84	29
1058	0	0	1	78	78	78	NEG							1	78	POS							1	78	NEG					1	78
1059	1	1	1	3	377	40	POS	103	NEG	194	NEG	377	POS	4	40	NEG	194	POS	377	NEG			3	3	POS					1	194	377
1060	1	1	0	111	201	111	POS							1	111	NEG							1	111	NEG	111	NEG	201	POS	3		281
1061	0	0	1	6	6	6	NEG	92	NEG	197	NEG			3	6	POS	92	NEG	197	NEG			3							0	6
1066	0	0	0	111	198	111	NEG							1	111	NEG							1	198	NEG					1
1068		0		0	0									0									0	0	NEG					1
1069	0	1	1	2	119	119	NEG	189	NEG					2	119	POS	189	NEG					2	2	POS					1	119	2
1071	1		0	69	69	69	POS							1	69	NEG							1							0		69
1072	1	0	0	34	34	34	POS							1	34	NEG							1	175	NEG					1		34
1073	0	0	1	116	116	116	NEG							1	116	POS							1	115	NEG					1	116
1080	0		0	30	30	30	NEG							1	30	NEG							1							0
1084	0		0	71	71	71	NEG							1	71	NEG							1							0
1085	0		0	164	164	164	NEG							1	164	NEG							1							0
1086			1	63	63									0	63	POS							1							0
1090	0	1	0	43	43	43	NEG							1	43	NEG							1	43	POS					1		43
1092	0		0	109	109	109	NEG							1	109	NEG							1							0
1096	1	1	0	57	241	57	POS							1	57	NEG							1	57	NEG	57	NEG	241	POS	3		241
1101	0	0	1	22	27	22	NEG	27	NEG					2	22	POS	27	POS					2	3	NEG					1	27
1103	0	0	0	0	84	84	NEG							1	84	NEG							1	0	NEG					1
1104	0		0	115	115	115	NEG							1	115	NEG							1							0
1105	0	0	0	4	170	170	NEG							1	170	NEG							1	4	NEG					1
1107	0		0	90	90	90	NEG							1	90	NEG							1							0
1117	0	0	1	73	73	73	NEG	109	NEG					2	73	POS	109	NEG					2	73	NEG					1	73
1122	0	1	0	0	0	0	NEG	128	NEG					2	0	NEG	128	NEG					2	0	POS					1		0
1123	0	1	0	91	91	91	NEG							1	91	NEG							1	91	POS					1		91
1124	1	0	0	144	144	144	POS							1	144	NEG							1	144	NEG					1		144
1125	1		1	12	12	12	POS							1	12	POS							1							0	12	12
1127	1		1	1	1	1	POS							1	1	POS							1							0	1	1
1128	0	0	1	38	38	38	NEG							1	38	POS							1	38	NEG					1	38
1130	1	0	1	111	111	111	POS	168	NEG					2	111	POS	168	NEG					2	111	NEG					1	111	111
1132	0		0	83	83	83	NEG							1	83	NEG							1							0
1133	1	0	0	0	0	0	POS	93	NEG					2	0	NEG	93	NEG					2							0		0
1134	1	0	0	0	0	0	POS	93	NEG					2	0	NEG	93	NEG					2							0		0
1137		1		0	0									0									0	0	POS					1		0
1138	0	0	0	29	48	48	NEG							1	48	NEG							1	29	NEG					1
1140	0		1	122	122	122	NEG							1	122	POS							1							0	122
1143	0	0	0	51	51	51	NEG							1	51	NEG							1	51	NEG					1
1145	0	1	1	19	24	24	NEG							1	24	POS							1	19	POS	384	NEG			2	24	19
1146	0	0	0	3	3	3	NEG							1	3	NEG							1							0
1147	0	0	1	185	185	25	NEG	94	NEG	185	NEG			3	25	NEG	94	NEG	185	POS			3	25	NEG					1	185
1148	0	1	0	282	282	121	NEG							1	121	NEG							1	282	POS					1
1149	0		1	72	72	72	NEG							1	72	POS							1							0	72
1151	0		0	100	100	100	NEG							1	100	NEG							1							0
1152	1	1	0	11	55	11	POS	194	NEG					2	11	NEG	194	NEG					2	55	POS					1		55
1157		0		0	0									0									0	0	NEG					1
1159	1	1	0	21	21	21	POS							1	21	NEG							1	21	POS	386	NEG			2		21
1162	1	1	1	23	23	23	POS							1	23	POS							1	23	POS					1	23	23
1164		1		1	1									0									0	1	POS					1		1
1166	0		1	0	0	0	NEG							1	0	POS							1							0	0
1168	0		0	64	64	64	NEG							1	64	NEG							1							0
1171	1	0	0	29	29	29	POS							1	29	NEG							1							0		29
1173	0	0	0	104	209	104	NEG	209	NEG					2	104	NEG	209	NEG					2							0		4
1175	0		0	265	265	265	NEG							1	265	NEG							1							0
1178			0	350	350									0	350	NEG							1							0
1179			0	187	187									0	187	NEG							1							0
1180	0	1	0	89	89	89	NEG							1	89	NEG							1	89	POS					1		89
1182	0	0	0	80	167	80	NEG							1	80	NEG							1	167	NEG					1
1184	0		0	208	270	208	NEG	270	NEG					2	208	NEG	270	NEG					2							0
1187	0		1	134	218	59	NEG	134	NEG	218	NEG			3	59	NEG	134	POS	218	POS			3							0	218
1188		1		160	160									0									0	160	POS					1
1189	0		0	149	255	149	NEG	255	NEG					2	149	NEG	255	NEG					2							0
1190		1	1	105	105									0	105	POS							1	105	POS					1	105	105
1191		1		30	30									0									0	30	POS					1		30
1192	0	0	1	0	0	0	NEG							1	0	POS							1	4	NEG					1	0
1193	1		1	0	0	0	POS							1	0	POS							1							0	1	1
1194	0	0	0	94	190	94	NEG	190	NEG					2	94	NEG	190	NEG					2							0	94
1195	1	0	0	125	125	125	POS							1	125	NEG							1							0		125
1199	1	0	1	33	33	33	POS							1	33	POS							1	2	NEG					1	33	33
1202	0	0	0	14	30	30	NEG							1	30	NEG							1	14	NEG					1
1203	1	1		1	2	1	POS							1									0	2	POS					1		2
1204	1		1	192	192	108	NEG	192	POS					2	108	NEG	192	POS					2							0	192	192
1205	0	0	0	102	190	102	NEG							1	102	NEG							1	102	NEG	190	NEG			2
1206	0	0	0	71	71	71	NEG							1	71	NEG							1							0
1210	1	0	0	397	397	117	NEG	397	POS					2	117	NEG	397	NEG					2							0		397
1211			0	213	213									0	213	NEG							1							0
1213	1			0	0	0	POS							1									0							0		0
1215	1	0	1	21	21	21	POS	155	NEG					2	21	POS	155	NEG					2							0	21	21
1216	1	0	1	0	0	0	POS							1	0	POS							1	3	NEG	24	NEG			2	24	0
1217	0		0	88	221	88	NEG	221	NEG					2	88	NEG	221	NEG					2							0
1221	0	0	1	28	28	28	NEG							1	28	POS							1	22	NEG					1	28
1223	0		0	114	114	114	NEG							1	114	NEG							1							0
1224	0	0	1	376	376	10	NEG	376	NEG					2	10	NEG	376	POS					2							0	376
1226	0	1	0	4	4	102	NEG	289	NEG					2	102	NEG	289	NEG					2	4	POS					1		4
1228	0	0	1	18	18	18	NEG							1	18	POS							1	18	NEG					1	18
1229	1	1	0	5	47	47	POS							1	47	NEG							1	5	POS	47	NEG			2		47
1231	0	0	0	76	95	76	NEG	95	NEG					2	76	NEG	95	NEG					2							0
1232	1	0	0	71	71	71	POS	198	NEG					2	71	NEG	198	NEG					2							0		71
1233	1	0	0	29	29	29	POS	106	NEG	183	NEG			3	29	NEG	106	NEG	183	NEG			3							0		29
1236	0	0	0	283	283	283	NEG							1	283	NEG							1							0
1237	1		0	38	38	38	POS							1	38	NEG							1							0		38
1238	0	0	0	0	0	0	NEG							1	0	NEG							1							0
1239	1	0	0	1	1	1	POS	98	NEG	189	NEG			3	1	NEG	189	NEG					2							0		1
1241	0	1	0	10	10	10	NEG							1	10	NEG							1	10	POS					1
1242		0		88	88									0									0	88	NEG					1
1243	1	0	0	36	36	36	POS							1	36	NEG							1	36	NEG					1		36
1245	0	1	0	99	99	34	NEG							1	34	NEG							1	99	POS					1		99
1246	1	0	1	38	38	38	POS	291	NEG	431	NEG			3	38	POS	291	NEG	431	NEG			3							0	38	38

## Sheet: Figure 2
UCLA number	Gender	Gestational age infection in weeks	Igm Positive before 3 months	Igm Positive after 3 months	PCR positive before 3 months	PCR after 3 months
1001	male	20	NEG	Not done	POS	Not done
1002	male	12	Not done	POS	POS	NEG
1003	female	15	NEG	POS	NEG	POS
1006	female	37	Not done	NEG	POS	NEG
1007	female	20	Not done	NEG	POS	NEG
1009	male	22			NEG	Not done
1011	male	22	Not done	NEG	Not done	NEG
1013	female	17	POS	Not done	POS	Not done
1014	female	17	Not done	Not done	POS	Not done
1015	female	32	NEG	NEG	NEG	NEG
1016	male	20	Not done	Not done	POS	Not done
1019	male	26	Not done	NEG	Not done	NEG
1020	female	35	Not done	NEG	Not done	POS
1023	male	12	POS	NEG
1025	female	25	POS	NEG	NEG	POS
1026	female	5	POS	Not done	POS	Not done
1027	male	6	NEG	Not done	NEG	NEG
1029	male	12	POS	NEG	NEG	NEG
1031	female	12	POS	Not done	NEG	Not done
1035	male	17	NEG	Not done	NEG	Not done
1036	female	10	Not done	NEG
1038	male	17	NEG	NEG	POS	NEG
1039	male	17	POS	Not done	POS	Not done
1042	male	18			Not done	NEG
1044	female	16	NEG	Not done	NEG	Not done
1048	female	17	Not done	Not done	POS	Not done
1049	female	12	Not done	Not done	Not done	POS
1050	male	8	POS	NEG
1051	male	11			Not done	NEG
1052	male	14	NEG	NEG	POS	NEG
1054	female	37	Not done	NEG	Not done	POS
1055	female	5			NEG	Not done
1056	female	10	POS	Not done	POS	Not done
1058	female	12	POS	Not done	NEG	Not done
1059	male	35	Not done	POS	POS	POS
1060	female	11	Not done	NEG	Not done	POS
1061	female	20	POS	NEG
1066	male	25	Not done	NEG	Not done	NEG
1068	female	19			NEG	Not done
1069	male	22	Not done	POS	POS	NEG
1071	male	16	NEG	Not done	POS	Not done
1072	male	19	NEG	Not done	POS	NEG
1073	male	30	Not done	POS	Not done	NEG
1080	male	24	NEG	Not done	NEG	Not done
1084	female	27	NEG	Not done	NEG	Not done
1085	female	16	Not done	NEG	Not done	NEG
1086	male	5
1090	male	16	NEG	Not done	POS	Not done
1092	male	11	Not done	NEG	Not done	NEG
1096	male	12	NEG	Not done	NEG	POS
1101	male	6	POS	Not done	NEG	Not done
1103	male	39	Not done	NEG
1104	female	34	Not done	NEG	Not done	NEG
1105	male	16	Not done	NEG	NEG	NEG
1107	male	15	NEG	Not done	NEG	Not done
1117	male	4	POS	NEG	NEG	NEG
1122	female	22	NEG	NEG	POS	NEG
1123	female	12	NEG	NEG	POS	Not done
1124	male	16	Not done	NEG	Not done	POS
1125	female	10	POS	Not done	POS	Not done
1127	female	17	POS	Not done	POS	Not done
1128	male	14	POS	Not done	NEG	Not done
1130	female	11	Not done	POS	Not done	POS
1132	male	29	NEG	Not done	NEG	Not done
1133	female	33	NEG	NEG	POS	NEG
1134	female	33	NEG	NEG	POS	NEG
1137	male	21	Not done	Not done	POS	Not done
1138	female	19	NEG	Not done	NEG	Not done
1140	male	38	Not done	POS	Not done	NEG
1143	male	23	NEG	Not done	NEG	Not done
1145	male	18	POS	Not done	POS	NEG
1146	female	7	Not done	NEG	NEED DATE	Not done
1147	female	20	NEG	POS	NEG	NEG
1148	male	35	Not done	NEG	Not done	NEG
1149	male	26	POS	Not done	NEG	Not done
1151	female	32	Not done	NEG	Not done	NEG
1152	male	16	NEG	NEG	POS	NEG
1157	female	21			NEG	Not done
1159	male	18	NEG	Not done	POS	NEG
1162	male	12	POS	Not done	POS	Not done
1164	male	21	Not done	Not done	POS	Not done
1166	male	8	POS	Not done	NEG	Not done
1168	male	36	NEG	Not done	NEG	Not done
1171	male	27	NEG	Not done	POS	Not done
1173	female	23	Not done	NEG	POS	NEG
1175	female	18	Not done	NEG	Not done	NEG
1178	male	8
1179	male	27
1180	female	32	NEG	Not done	POS	Not done
1182	male	30	NEG	Not done	NEG	NEG
1184	female	25	Not done	NEG	Not done	NEG
1187	female	26	NEG	POS	NEG	NEG
1188	male	10			Not done	NEG
1189	male	36	Not done	NEG	Not done	NEG
1190	male	5	Not done	POS	Not done	POS
1191	female	20	Not done	Not done	POS	Not done
1192	male	12	POS	Not done
1193	male	13	POS	Not done	POS	Not done
1194	female	31	Not done	POS	Not done	NEG
1195	female	3	Not done	NEG	Not done	POS
1199	male	7	POS	Not done	POS	Not done
1202	female	22	NEG	Not done	NEG	Not done
1203	male	22	Not done	Not done	POS	Not done
1204	female	10	Not done	POS	Not done	POS
1205	male	24	Not done	NEG	Not done	NEG
1206	female	8	NEG	Not done	NEG	Not done
1210	female	21	Not done	NEG	Not done	POS
1211	male	24			NEG	Not done
1212	male	23	Not done	Not done
1213	male	20	NEG	Not done	POS	Not done
1215	female	33	POS	NEG	POS	Not done
1216	male	9	POS	Not done	POS	Not done
1217	female	27	NEG	NEG	NEG	NEG
1221	female	25	POS	Not done	NEG	Not done
1223	female	30	Not done	NEG	Not done	NEG
1224	female	35	NEG	POS	NEG	NEG
1226	male	22	Not done	NEG	POS	NEG
1228	male	8	POS	Not done	NEG	Not done
1229	female	15	NEG	Not done	POS	Not done
1231	male	15	NEG	NEG	NEG	NEG
1232	female	15	NEG	NEG	POS	NEG
1233	female	7	Not done	NEG	POS	NEG
1236	male	29	NEG	NEG	Not done	NEG
1237	female	20	NEG	Not done	POS	Not done
1238	male	4
1239	female	1	Not done	NEG	POS	NEG
1241	female	17	NEG	Not done	NEG	Not done
1242	male	28			NEG	Not done
1243	female	12	NEG	Not done	POS	Not done
1245	female	24	NEG	Not done	Not done	POS
